# Supplementary material for: Genome-Wide Association Study Implicates Testis-Sperm Specific FKBP6 as a Susceptibility Locus for Impaired Acrosome Reaction in Stallions
Source: PLoS Genet. 2012 Dec 20;8(12):e1003139. doi: 10.1371/journal.pgen.1003139 (PMC3527208; doi:10.1371/journal.pgen.1003139)
Supplement: Table S3 — Association analyses results for 721 ECA13 SNPs; top 20 hits for each analysis method are highlighted in blue; *P-values could not be calculated; **model fit with marker genotype did not provide information after fitting the model with just the relationship matrix. (XLSX) [file pgen.1003139.s012.xlsx]

## Sheet: ECA13 association results table
Table S3: Association analyses results for 721 ECA13 SNPs; top 20 hits for each analysis method are highlighted in blue; *p-values could not be calculated; **model fit with marker genotype did not provide information after fitting the model with just the realtionship matrix
CHR	SNP	BP	P-value chi-square	P-value additive logistic regression	P-value dominant logistic regression	P-value recessive logistic regression*	P-value mixed model pedigree based realtionahip matrix**
13	chr13.211928	211928	0.04512	0.07659	0.0678	0.9987	0.685139
13	chr13.212192	212192	0.04512	0.07659	0.0678	0.9987	0.685139
13	chr13.223583	223583	0.9465	0.9493	0.6419	0.6617	0.962391
13	chr13.392585	392585	0.4517	0.4516	0.8027	0.9984	0.999772
13	chr13.461193	461193	0.02036	0.06719	0.05446	0.9983	1
13	chr13.493237	493237	0.05077	0.05133	0.08356	0.2265	0.70924
13	chr13.543297	543297	0.08937	0.9976	0.9977	0.9994	na
13	chr13.741571	741571	0.2304	0.1896	0.1896	na	0.541389
13	chr13.745446	745446	0.2717	0.2242	0.2242	na	0.547977
13	chr13.802415	802415	0.8107	0.803	0.402	0.9987	0.63505
13	chr13.802493	802493	0.3389	0.3247	0.2242	0.9994	0.559111
13	chr13.851513	851513	0.123	0.9978	0.9978	na	0.756526
13	chr13.998138	998138	0.08741	0.08555	0.1021	0.411	0.817225
13	chr13.998450	998450	0.08741	0.08555	0.1021	0.411	0.817225
13	chr13.1025786	1025786	0.4401	0.4132	0.4132	na	0.947761
13	chr13.1048560	1048560	0.5744	0.5311	0.4132	0.9565	0.936099
13	chr13.1128533	1128533	0.1205	0.09681	0.0678	0.9994	0.888839
13	chr13.1139519	1139519	0.05077	0.05128	0.9974	0.3767	0.762484
13	chr13.1140437	1140437	0.08741	0.08555	0.1021	0.411	0.817225
13	chr13.1175023	1175023	0.7072	0.7211	0.5647	0.9994	0.724639
13	chr13.1189987	1189987	0.03844	0.04525	0.237	0.03012	0.602693
13	chr13.1190202	1190202	0.7072	0.7211	0.5647	0.9994	0.724639
13	chr13.1235739	1235739	0.00933	0.02309	0.9969	0.2265	0.398273
13	chr13.1239566	1239566	0.7072	0.7211	0.5647	0.9994	0.724639
13	chr13.1292884	1292884	0.7072	0.7211	0.5647	0.9994	0.724639
13	chr13.1380235	1380235	0.4111	0.465	0.6419	0.9987	0.893846
13	chr13.1380552	1380552	0.4111	0.465	0.6419	0.9987	0.893846
13	chr13.1508781	1508781	0.2287	0.2388	0.2807	0.9989	0.905145
13	chr13.1691446	1691446	0.08937	0.9976	0.9977	0.9994	na
13	chr13.1858408	1858408	0.01922	0.02762	0.1021	0.04244	na
13	chr13.1875006	1875006	0.08823	0.123	0.1494	0.9984	0.822638
13	chr13.1879092	1879092	0.7646	0.7774	0.9509	0.9991	0.805467
13	chr13.1905159	1905159	0.6664	0.6889	0.8027	0.6617	0.974111
13	chr13.1926838	1926838	0.1262	0.1412	0.2242	0.9983	0.559677
13	chr13.2014098	2014098	0.1493	0.1718	0.2823	0.9983	0.588541
13	chr13.2032780	2032780	0.04587	0.9972	0.9975	0.9991	na
13	chr13.2038848	2038848	0.03854	0.9971	0.9974	0.9991	na
13	chr13.2038953	2038953	0.04587	0.9972	0.9975	0.9991	na
13	chr13.2050134	2050134	0.9561	0.9601	0.8804	0.7715	0.888649
13	chr13.2098142	2098142	0.1493	0.1511	0.2242	0.9984	0.55974
13	chr13.2116888	2116888	0.455	0.4666	0.6797	0.9987	0.980926
13	chr13.2160594	2160594	0.4248	0.4271	0.9509	0.9981	0.843083
13	chr13.2163878	2163878	0.003185	0.9965	0.9965	na	1
13	chr13.2200907	2200907	0.96	0.9629	0.63	0.9989	na
13	chr13.2340574	2340574	0.3064	0.9984	0.9984	na	0.925173
13	chr13.2365212	2365212	0.4517	0.4278	0.6977	0.9986	0.920228
13	chr13.2392733	2392733	0.4679	0.476	0.6811	0.9987	0.995997
13	chr13.2507015	2507015	0.3803	0.3969	0.4132	0.9994	0.907155
13	chr13.2523529	2523529	0.8157	0.7961	0.8804	0.9994	0.875014
13	chr13.2705812	2705812	0.08213	0.09311	0.9975	0.4439	0.996994
13	chr13.2709083	2709083	0.002645	0.00749	0.00749	na	0.611512
13	chr13.2804980	2804980	0.4679	0.4505	0.5884	0.9989	0.949648
13	chr13.2875776	2875776	0.1723	0.2389	0.3375	0.9984	0.94172
13	chr13.2935870	2935870	0.0005122	0.003297	0.003297	na	1
13	chr13.2960647	2960647	0.5277	0.5175	0.6811	0.9989	0.651348
13	chr13.2963682	2963682	0.1292	0.2064	0.2128	0.9987	0.82018
13	chr13.3003903	3003903	0.004182	0.006965	0.006965	na	0.79033
13	chr13.3048848	3048848	0.4517	0.4516	0.8027	0.9984	0.923506
13	chr13.3077354	3077354	0.2339	0.2487	0.2303	0.6071	na
13	chr13.3096602	3096602	0.9215	0.9165	0.8027	0.9994	0.853179
13	chr13.3298168	3298168	0.7761	0.7418	0.909	0.9991	0.829222
13	chr13.3337465	3337465	0.5874	0.6094	0.6617	0.9994	0.907979
13	chr13.3492934	3492934	0.4248	0.3504	0.6886	0.9984	0.852493
13	chr13.3573206	3573206	0.4248	0.3504	0.6886	0.9984	0.852493
13	chr13.3837965	3837965	0.8157	0.7961	0.8804	0.9994	0.808056
13	chr13.4200016	4200016	0.1176	0.09408	0.1803	0.9982	0.534413
13	chr13.4221892	4221892	0.4401	0.4132	0.4132	na	0.913209
13	chr13.4241424	4241424	0.9215	0.9165	0.8027	0.9994	0.841491
13	chr13.4319066	4319066	0.7312	0.7225	0.5955	0.9994	0.827648
13	chr13.4321237	4321237	0.5086	0.4843	0.4843	na	0.924657
13	chr13.4321333	4321333	0.7312	0.7225	0.5955	0.9994	0.827648
13	chr13.4330016	4330016	0.4798	0.49	0.4977	0.6617	0.636518
13	chr13.4666756	4666756	0.3592	0.433	0.6419	0.9986	0.994376
13	chr13.4719259	4719259	0.0333	0.04516	0.9976	0.1256	0.502332
13	chr13.4856672	4856672	0.9026	0.912	0.9565	0.9994	0.812668
13	chr13.4889581	4889581	0.6779	0.6617	0.6617	na	0.958247
13	chr13.4891776	4891776	0.6779	0.6617	0.6617	na	0.958247
13	chr13.4920363	4920363	0.06009	0.0933	0.1739	0.9979	0.484135
13	chr13.4948823	4948823	0.09172	0.1071	0.1655	0.2403	0.636364
13	chr13.5122576	5122576	0.09782	0.1092	0.1786	0.2279	0.636618
13	chr13.5125834	5125834	0.9026	0.912	0.9565	0.9994	0.812668
13	chr13.5203425	5203425	0.02235	0.9969	0.997	0.9994	na
13	chr13.5303625	5303625	0.7822	0.7715	0.7715	na	0.87358
13	chr13.5353431	5353431	0.9026	0.912	0.9565	0.9994	0.812668
13	chr13.5377379	5377379	0.1228	0.1343	0.3517	0.1256	0.479084
13	chr13.5429204	5429204	0.4116	0.389	0.8027	0.9992	0.610215
13	chr13.5751939	5751939	0.3397	0.4042	0.2279	0.9994	0.670344
13	chr13.5778195	5778195	0.7793	0.7681	0.8323	0.2339	0.649309
13	chr13.5788444	5788444	0.2501	0.2075	0.4132	0.2279	0.618491
13	chr13.5833915	5833915	0.4401	0.4132	0.4132	na	0.963875
13	chr13.5869338	5869338	0.1903	0.9982	0.9982	na	0.756464
13	chr13.5963377	5963377	0.06121	0.0588	0.1786	0.07916	0.52531
13	chr13.5963452	5963452	0.06121	0.0588	0.1786	0.07916	0.52531
13	chr13.5993626	5993626	0.07949	0.09614	0.08963	0.9989	0.387143
13	chr13.6024661	6024661	0.3397	0.4042	0.2279	0.9994	0.670344
13	chr13.6048189	6048189	0.8994	0.8976	0.909	0.9991	0.751878
13	chr13.6096315	6096315	0.05238	0.06222	0.2525	0.04986	0.541804
13	chr13.6175513	6175513	0.1262	0.16	0.2823	0.9982	0.533214
13	chr13.6192935	6192935	0.9581	0.9565	0.9565	na	0.808055
13	chr13.6254527	6254527	0.09782	0.09335	0.2128	0.1426	0.571992
13	chr13.6285366	6285366	0.5924	0.6089	0.3375	0.6071	0.894684
13	chr13.6340547	6340547	0.7365	0.7247	0.5016	0.9991	0.642566
13	chr13.6344120	6344120	0.8211	0.8099	0.5884	0.9991	0.643931
13	chr13.6412637	6412637	0.4401	0.4132	0.4132	na	na
13	chr13.6418882	6418882	0.2429	0.2502	0.2525	0.9994	0.910406
13	chr13.6586969	6586969	0.02963	0.06133	0.0702	0.9982	0.362522
13	chr13.6663555	6663555	0.8157	0.8099	0.9849	0.9991	0.841798
13	chr13.6857842	6857842	0.01051	0.01955	0.01472	0.9986	0.49362
13	chr13.6917885	6917885	0.008231	0.02703	0.02581	0.9978	0.393139
13	chr13.7009489	7009489	0.124	0.139	0.1602	0.9987	0.543241
13	chr13.7010566	7010566	0.004765	0.01447	0.01129	0.9978	0.38874
13	chr13.7283092	7283092	0.004765	0.01447	0.01129	0.9978	0.38874
13	chr13.7359845	7359845	0.008231	0.01436	0.01129	0.9981	0.388961
13	chr13.7369733	7369733	0.008231	0.01436	0.01129	0.9981	0.388961
13	chr13.7378465	7378465	0.008231	0.01436	0.01129	0.9981	0.388961
13	chr13.7462020	7462020	0.005618	0.01227	0.007817	0.9983	0.349346
13	chr13.7465237	7465237	0.007671	0.01907	0.9978	0.01651	0.420186
13	chr13.7474810	7474810	0.00263	0.01005	0.9977	0.006965	0.362821
13	chr13.7547750	7547750	0.006146	0.0141	0.01089	0.998	0.363789
13	chr13.7736246	7736246	0.3166	0.9986	0.9986	na	0.887471
13	chr13.7791712	7791712	0.3166	0.9986	0.9986	na	0.887471
13	chr13.7791866	7791866	0.3166	0.9986	0.9986	na	0.887471
13	chr13.7916117	7916117	0.2303	0.9983	0.9983	na	0.873997
13	chr13.8023293	8023293	0.2826	0.293	0.2985	0.9994	0.932277
13	chr13.8027172	8027172	1.614e-05	0.996	0.9972	0.9982	9.58292e-05
13	chr13.8228067	8228067	0.1188	0.09233	0.09233	na	0.404271
13	chr13.8229250	8229250	0.1095	0.08356	0.08356	na	0.402676
13	chr13.8331395	8331395	0.0006734	0.001559	0.9977	0.0006522	na
13	chr13.8363847	8363847	0.0006604	0.00244	0.001179	0.9981	na
13	chr13.8381207	8381207	0.2697	0.9984	0.9984	na	0.74442
13	chr13.8381609	8381609	0.2697	0.9984	0.9984	na	0.74442
13	chr13.8382955	8382955	1.614e-05	0.996	0.9972	0.9982	9.58292e-05
13	chr13.8385924	8385924	0.2697	0.9984	0.9984	na	0.74442
13	chr13.8385966	8385966	0.3281	0.3417	0.3517	0.9994	0.960115
13	chr13.8491594	8491594	0.07594	0.9975	0.9976	0.9994	na
13	chr13.8529388	8529388	0.2671	0.3156	0.3337	0.9991	0.460336
13	chr13.8670458	8670458	0.1519	0.1512	0.1491	0.9994	0.838488
13	chr13.8730890	8730890	0.03728	0.02757	0.02616	0.9994	na
13	chr13.8793797	8793797	0.0002502	0.002158	0.9975	0.000798	na
13	chr13.8846442	8846442	0.1685	0.9981	0.9981	na	0.719341
13	chr13.8977804	8977804	1.518e-05	0.9958	0.9973	0.9982	0.00010148
13	chr13.8987922	8987922	2.84e-05	0.996	0.9973	0.9982	9.60158e-05
13	chr13.9034435	9034435	8.843e-06	0.9959	0.9971	0.9982	9.53661e-05
13	chr13.9034502	9034502	8.843e-06	0.9959	0.9971	0.9982	9.53661e-05
13	chr13.9183989	9183989	7.978e-05	0.001934	0.9974	0.0006186	0.000474916
13	chr13.9212034	9212034	0.06515	0.0567	0.05446	0.9994	0.318492
13	chr13.9261143	9261143	0.123	0.9978	0.9981	0.9991	na
13	chr13.9342079	9342079	0.2826	0.293	0.2985	0.9994	0.971525
13	chr13.9371042	9371042	0.1969	0.9982	0.9982	na	0.736235
13	chr13.9371403	9371403	0.03854	0.9972	0.9973	0.9994	na
13	chr13.9397350	9397350	0.07776	0.1089	0.1021	0.9989	0.766633
13	chr13.9556299	9556299	0.008312	0.02059	0.01472	0.9984	0.640036
13	chr13.9633487	9633487	0.0004699	0.002649	0.001179	0.9979	na
13	chr13.9735624	9735624	0.5086	0.5298	0.5666	0.9994	na
13	chr13.9798399	9798399	0.003563	0.003743	0.002237	0.9981	na
13	chr13.9893166	9893166	0.1781	0.2115	0.2128	0.9991	na
13	chr13.9936722	9936722	0.09244	0.1297	0.1238	0.9989	0.849069
13	chr13.10076303	10076303	0.1685	0.9981	0.9981	na	0.37296
13	chr13.10283049	10283049	0.05442	0.9974	0.9974	na	0.312425
13	chr13.10344843	10344843	0.09244	0.107	0.1021	0.9991	0.441377
13	chr13.10348841	10348841	0.0001955	0.9952	0.996	0.9982	na
13	chr13.10400291	10400291	0.0001955	0.9952	0.996	0.9982	na
13	chr13.10429266	10429266	0.05058	0.9974	0.9974	na	0.309763
13	chr13.10429431	10429431	0.0004699	0.004698	0.002032	0.9978	na
13	chr13.10430960	10430960	0.03226	0.9971	0.9971	na	0.300982
13	chr13.10490758	10490758	0.1685	0.9981	0.9981	na	0.702588
13	chr13.10532438	10532438	0.123	0.9978	0.9978	na	0.685216
13	chr13.10532479	10532479	0.07594	0.9975	0.9975	na	0.331581
13	chr13.10604233	10604233	0.02235	0.9969	0.997	0.9994	na
13	chr13.10813972	10813972	0.01849	0.9968	0.9972	0.9987	na
13	chr13.10837989	10837989	0.438	0.9987	0.9987	na	na
13	chr13.10882405	10882405	0.01051	0.02701	0.01983	0.9984	na
13	chr13.10890468	10890468	0.01849	0.9968	0.9972	0.9987	na
13	chr13.10894213	10894213	1.624e-05	0.004864	0.9972	0.001179	na
13	chr13.10921952	10921952	0.01849	0.9968	0.9972	0.9987	na
13	chr13.11028316	11028316	0.004228	0.9962	0.9967	0.9986	na
13	chr13.11028383	11028383	0.004228	0.9962	0.9967	0.9986	na
13	chr13.11034453	11034453	0.03854	0.9972	0.9973	0.9994	na
13	chr13.11043916	11043916	2.845e-05	0.9949	0.9976	0.9961	na
13	chr13.11044175	11044175	6.75e-08	0.9939	0.9969	0.9957	na
13	chr13.11334980	11334980	0.0001384	0.9952	0.9961	0.9979	na
13	chr13.11381404	11381404	0.002262	0.01874	0.01066	0.9979	na
13	chr13.11542053	11542053	0.07776	0.07026	0.0678	0.9994	0.327404
13	chr13.11557747	11557747	0.1519	0.1238	0.1238	na	0.352331
13	chr13.11688064	11688064	0.004242	0.009242	0.9974	0.01463	0.0588275
13	chr13.11756245	11756245	0.006652	0.02414	0.9975	0.04551	0.434408
13	chr13.11758446	11758446	0.0005101	0.9955	0.9961	0.9984	na
13	chr13.11758849	11758849	0.06437	0.9974	0.9975	0.9994	na
13	chr13.11759036	11759036	0.0005101	0.9955	0.9961	0.9984	na
13	chr13.11770192	11770192	0.03854	0.9972	0.9973	0.9994	na
13	chr13.11867836	11867836	0.2083	0.1786	0.1786	na	0.816718
13	chr13.11902171	11902171	0.2083	0.1786	0.1786	na	0.816718
13	chr13.12049593	12049593	0.214	0.2208	0.2215	0.9994	0.820581
13	chr13.12057315	12057315	0.7968	0.7912	0.7912	na	0.830145
13	chr13.12073238	12073238	0.1781	0.1798	0.1786	0.9994	0.816228
13	chr13.12075122	12075122	0.413	0.3568	0.4213	0.9991	0.66763
13	chr13.12191170	12191170	0.04922	0.06818	0.9978	0.1316	na
13	chr13.12202508	12202508	0.002991	0.002976	0.002032	0.9986	na
13	chr13.12279176	12279176	0.1095	0.1047	0.1021	0.9994	0.79537
13	chr13.12409342	12409342	0.2711	0.2534	0.2804	0.9991	0.979861
13	chr13.12648747	12648747	0.8273	0.819	0.6977	0.9994	0.758228
13	chr13.12681974	12681974	0.4111	0.41	0.4741	0.9991	0.997443
13	chr13.12682828	12682828	0.2747	0.2882	0.2986	0.9991	na
13	chr13.12831571	12831571	0.2303	0.9983	0.9983	na	0.806454
13	chr13.12837331	12837331	0.7968	0.7912	0.7912	na	0.785763
13	chr13.12877900	12877900	0.2287	0.998	0.9982	0.9994	na
13	chr13.12925292	12925292	0.01849	0.9967	0.9973	0.9986	na
13	chr13.12984245	12984245	0.6007	0.5884	0.8408	0.9983	0.834461
13	chr13.12992102	12992102	0.0006963	0.9966	0.9969	0.9989	0.0100625
13	chr13.12992199	12992199	0.0006963	0.9966	0.9969	0.9989	0.0100625
13	chr13.13052374	13052374	0.3281	0.2985	0.2985	na	0.99965
13	chr13.13056166	13056166	0.06111	0.1281	0.1868	0.9981	0.533898
13	chr13.13056396	13056396	0.06111	0.1281	0.1868	0.9981	0.533898
13	chr13.13088997	13088997	0.4517	0.4278	0.6977	0.9986	0.726704
13	chr13.13096070	13096070	0.2303	0.9983	0.9983	na	0.701661
13	chr13.13515123	13515123	0.02397	0.02864	0.9974	0.1426	0.475509
13	chr13.13518322	13518322	0.8994	0.89	0.9849	0.9994	0.93311
13	chr13.13550445	13550445	0.8994	0.89	0.9849	0.9994	0.93311
13	chr13.13600319	13600319	0.7822	0.7995	0.8982	0.9994	1
13	chr13.13613080	13613080	0.002948	0.01299	0.9969	0.1426	0.321532
13	chr13.13641080	13641080	0.7822	0.7995	0.8982	0.9994	1
13	chr13.13673177	13673177	0.4688	0.402	0.402	na	0.54927
13	chr13.13757512	13757512	0.5381	0.4977	0.4977	na	0.73716
13	chr13.13808232	13808232	0.399	0.4136	0.8027	0.9983	0.722724
13	chr13.14121478	14121478	0.2501	0.2321	0.9976	0.8982	0.552042
13	chr13.14182668	14182668	9.258e-05	0.007289	0.9963	0.2265	0.255106
13	chr13.14182725	14182725	0.07798	0.08126	0.9973	0.7912	0.485744
13	chr13.14186729	14186729	0.07798	0.08126	0.9973	0.7912	0.485744
13	chr13.14281550	14281550	0.123	0.9978	0.9978	na	0.668705
13	chr13.14315188	14315188	0.8804	0.8848	0.4741	0.9983	0.587424
13	chr13.14413556	14413556	0.01358	0.02372	0.9969	0.411	0.353563
13	chr13.14433728	14433728	0.03728	0.09469	0.08356	0.9984	0.698808
13	chr13.14620791	14620791	0.4798	0.4695	0.9509	0.9982	0.515595
13	chr13.14732939	14732939	0.00184	0.0146	0.9967	0.2339	0.295024
13	chr13.14733063	14733063	0.002455	0.01556	0.9967	0.2265	0.294717
13	chr13.14849936	14849936	0.01358	0.02372	0.9969	0.411	0.353563
13	chr13.14998663	14998663	0.002455	0.01556	0.9967	0.2265	0.294717
13	chr13.15013796	15013796	0.01358	0.02372	0.9969	0.411	0.353563
13	chr13.15045598	15045598	0.5385	0.5368	0.8408	0.9982	0.513864
13	chr13.15055288	15055288	0.8066	0.8105	0.554	0.9983	0.534472
13	chr13.15329164	15329164	0.07365	0.1181	0.1494	0.9983	0.861651
13	chr13.15333180	15333180	0.07365	0.1181	0.1494	0.9983	0.861651
13	chr13.15418840	15418840	0.0336	0.08631	0.1176	0.9979	na
13	chr13.15544886	15544886	0.1469	0.1609	0.1868	0.9987	0.87515
13	chr13.15545118	15545118	0.1469	0.1609	0.1868	0.9987	0.87515
13	chr13.15545262	15545262	0.1469	0.1609	0.1868	0.9987	0.87515
13	chr13.15548844	15548844	0.1469	0.1609	0.1868	0.9987	0.87515
13	chr13.15549015	15549015	0.1469	0.1609	0.1868	0.9987	0.87515
13	chr13.15585162	15585162	0.3264	0.3096	0.8122	0.9981	0.460091
13	chr13.15632184	15632184	0.01644	0.03328	0.02616	0.9986	0.643566
13	chr13.15632225	15632225	0.01644	0.03328	0.02616	0.9986	0.643566
13	chr13.15761015	15761015	0.2429	0.2128	0.2128	na	0.770334
13	chr13.15788620	15788620	0.2831	0.2798	0.8122	0.9979	0.483763
13	chr13.15858670	15858670	0.2922	0.3075	0.9975	0.6617	0.805303
13	chr13.15863953	15863953	0.1049	0.9977	0.9978	0.9994	na
13	chr13.15919541	15919541	0.8273	0.819	0.6977	0.9994	0.752519
13	chr13.15992501	15992501	0.001106	0.01454	0.9966	0.186	0.313755
13	chr13.15992898	15992898	0.0003604	0.009955	0.9965	0.2418	0.263847
13	chr13.16048955	16048955	0.4888	0.4914	0.2823	0.9991	0.940383
13	chr13.16120886	16120886	0.01306	0.01887	0.9973	0.07916	0.331437
13	chr13.16124754	16124754	0.000632	0.01162	0.9966	0.2588	0.280993
13	chr13.16175050	16175050	0.001444	0.01047	0.9965	0.411	0.348342
13	chr13.16192546	16192546	0.3738	0.3177	0.2303	0.9994	0.673564
13	chr13.16196524	16196524	0.0003294	0.001504	0.9979	0.0006451	0.00267482
13	chr13.16225425	16225425	0.0005101	0.9954	0.996	0.9986	na
13	chr13.16229412	16229412	0.9026	0.912	0.9565	0.9994	na
13	chr13.16236137	16236137	0.9026	0.912	0.9565	0.9994	na
13	chr13.16286027	16286027	0.01972	0.01624	0.01753	0.9981	0.233923
13	chr13.16323764	16323764	0.0006863	0.9955	0.9961	0.9986	na
13	chr13.16327809	16327809	0.9026	0.912	0.9565	0.9994	na
13	chr13.16370273	16370273	0.001252	0.002069	0.001179	0.9983	0.0119067
13	chr13.16559147	16559147	0.3521	0.3554	0.3659	0.9994	0.972391
13	chr13.16647757	16647757	0.2826	0.2525	0.2525	na	0.80377
13	chr13.16837160	16837160	0.02235	0.9968	0.9973	0.9987	na
13	chr13.16894299	16894299	0.8563	0.855	0.9509	0.9994	0.936703
13	chr13.16899114	16899114	0.5697	0.5626	0.909	0.9986	0.539569
13	chr13.16919134	16919134	0.1685	0.998	0.9982	0.9994	na
13	chr13.17044953	17044953	0.1685	0.998	0.9982	0.9994	na
13	chr13.17133392	17133392	0.1095	0.1047	0.1021	0.9994	0.737666
13	chr13.17158781	17158781	0.3264	0.3534	0.9509	0.9978	0.935938
13	chr13.17202729	17202729	0.02036	0.03187	0.02616	0.9987	0.301891
13	chr13.17206568	17206568	0.02036	0.03187	0.02616	0.9987	0.301891
13	chr13.17207110	17207110	0.02036	0.03187	0.02616	0.9987	0.301891
13	chr13.17218694	17218694	0.06121	0.09605	0.997	0.8982	0.51619
13	chr13.17292570	17292570	0.9245	0.9246	0.9658	0.9994	0.937218
13	chr13.17305466	17305466	0.144	0.9979	0.9981	0.9994	na
13	chr13.17415391	17415391	0.006207	0.01966	0.04325	0.07916	0.346542
13	chr13.17513630	17513630	0.2497	0.2611	0.309	0.9989	0.432553
13	chr13.17656980	17656980	0.8563	0.8408	0.8408	na	0.892616
13	chr13.17695517	17695517	0.3166	0.9986	0.9986	na	0.891005
13	chr13.17698199	17698199	0.2898	0.3072	0.3715	0.9989	0.435626
13	chr13.17948374	17948374	0.1173	0.9978	0.9981	0.9991	na
13	chr13.17953837	17953837	0.1209	0.1751	0.1238	0.5647	0.994178
13	chr13.17967797	17967797	0.003984	0.01468	0.04325	0.04244	na
13	chr13.17971202	17971202	0.144	0.9979	0.9981	0.9994	na
13	chr13.18026739	18026739	0.2697	0.9984	0.9984	na	0.392307
13	chr13.18106889	18106889	0.7761	0.7577	0.9849	0.9989	0.786785
13	chr13.18107021	18107021	0.2429	0.2865	0.2985	0.9991	0.437689
13	chr13.18116105	18116105	0.7761	0.7577	0.9849	0.9989	0.786785
13	chr13.18138118	18138118	0.003554	0.009078	0.9975	0.009872	0.288813
13	chr13.18141804	18141804	0.7761	0.7577	0.9849	0.9989	0.786785
13	chr13.18142109	18142109	0.7761	0.7577	0.9849	0.9989	0.786785
13	chr13.18403940	18403940	0.3592	0.3526	0.402	0.9991	0.497449
13	chr13.18452358	18452358	0.08937	0.9976	0.9978	0.9991	na
13	chr13.18512120	18512120	0.4679	0.476	0.2303	0.6071	1
13	chr13.18527832	18527832	0.5086	0.4843	0.4843	na	0.959711
13	chr13.18600549	18600549	0.06601	0.06997	0.2985	0.04986	0.387385
13	chr13.18646589	18646589	0.0089	0.02583	0.9975	0.04551	0.389867
13	chr13.18690557	18690557	0.1781	0.1491	0.1491	na	0.369115
13	chr13.18780851	18780851	0.9385	0.933	0.933	na	0.626348
13	chr13.18804121	18804121	0.1781	0.1491	0.1491	na	0.369115
13	chr13.18804175	18804175	0.9385	0.933	0.933	na	0.626348
13	chr13.18844186	18844186	0.06437	0.9974	0.9976	0.9991	na
13	chr13.18862730	18862730	0.06437	0.9974	0.9976	0.9991	na
13	chr13.18926433	18926433	0.06437	0.9974	0.9976	0.9991	na
13	chr13.18994335	18994335	0.07594	0.9975	0.9977	0.9991	na
13	chr13.19258278	19258278	6.789e-07	0.001038	0.0006451	0.9992	0.00248762
13	chr13.19291624	19291624	0.8563	0.8408	0.8408	na	0.588755
13	chr13.19300483	19300483	0.2429	0.2128	0.2128	na	0.402879
13	chr13.19327795	19327795	0.03169	0.06504	0.1312	0.9977	0.828322
13	chr13.19341163	19341163	0.399	0.3654	0.5955	0.9986	0.482402
13	chr13.19341259	19341259	0.1665	0.08784	0.1256	0.9986	0.570092
13	chr13.19421156	19421156	0.2429	0.2128	0.2128	na	0.402879
13	chr13.19475800	19475800	0.05434	0.0747	0.0678	0.9989	na
13	chr13.19480495	19480495	0.9553	0.9509	0.9509	na	0.588999
13	chr13.19498773	19498773	0.1469	0.1371	0.1494	0.9989	0.91859
13	chr13.19606227	19606227	0.8563	0.855	0.9509	0.9994	0.588446
13	chr13.19617421	19617421	0.8563	0.855	0.9509	0.9994	0.588446
13	chr13.19691396	19691396	0.5169	0.4811	0.5824	0.9991	0.634075
13	chr13.19885844	19885844	0.08937	0.9975	0.9979	0.9989	na
13	chr13.19885981	19885981	0.1049	0.9977	0.9979	0.9991	na
13	chr13.19890320	19890320	0.7312	0.7421	0.4977	0.9991	0.835463
13	chr13.19939229	19939229	0.07776	0.08855	0.08356	0.9991	0.4311
13	chr13.20092697	20092697	0.04512	0.07659	0.0678	0.9987	0.379454
13	chr13.20096505	20096505	0.03065	0.0645	0.05446	0.9986	0.377907
13	chr13.20096676	20096676	0.03065	0.0645	0.05446	0.9986	0.377907
13	chr13.20125157	20125157	0.1292	0.1526	0.1491	0.9991	0.441653
13	chr13.20145342	20145342	0.06437	0.9974	0.9976	0.9991	na
13	chr13.20145647	20145647	0.06437	0.9974	0.9976	0.9991	na
13	chr13.20158660	20158660	0.2341	0.2679	0.3375	0.9987	0.572313
13	chr13.20181658	20181658	0.3592	0.383	0.4741	0.9989	0.542687
13	chr13.20271466	20271466	0.4401	0.4593	0.4843	0.9994	0.453636
13	chr13.20278933	20278933	0.04898	0.0745	0.1312	0.9979	0.472176
13	chr13.20305289	20305289	0.7646	0.7599	0.8408	0.9994	0.574328
13	chr13.20345422	20345422	0.9872	0.9871	0.8027	0.9991	0.85592
13	chr13.20346029	20346029	0.07594	0.9975	0.9976	0.9994	na
13	chr13.20421961	20421961	0.006298	0.03311	0.03687	0.9976	0.32216
13	chr13.20425753	20425753	0.02235	0.9969	0.997	0.9994	na
13	chr13.20464038	20464038	0.2831	0.3214	0.9509	0.9977	0.595712
13	chr13.20583886	20583886	0.8994	0.8976	0.909	0.9991	0.657397
13	chr13.20617283	20617283	0.01247	0.9966	0.997	0.9987	na
13	chr13.20623208	20623208	0.3166	0.9986	0.9986	na	0.779482
13	chr13.20695675	20695675	0.8994	0.8976	0.909	0.9991	0.657397
13	chr13.20721033	20721033	0.04219	0.07127	0.9975	0.2459	0.369542
13	chr13.20845017	20845017	0.1969	0.9981	0.9984	0.9991	na
13	chr13.21018199	21018199	0.008313	0.01351	0.9975	0.02779	0.296062
13	chr13.21075495	21075495	0.004901	0.009429	0.3517	0.001179	0.246885
13	chr13.21107992	21107992	0.8211	0.8212	0.5016	0.9989	0.794572
13	chr13.21148283	21148283	0.2697	0.9984	0.9984	na	0.387179
13	chr13.21204864	21204864	0.8273	0.819	0.6977	0.9994	na
13	chr13.21259961	21259961	0.144	0.9979	0.9979	na	0.682141
13	chr13.21275242	21275242	0.8256	0.8122	0.8122	na	na
13	chr13.21405127	21405127	0.9872	0.9871	0.8027	0.9991	0.799197
13	chr13.21405429	21405429	0.2654	0.2311	0.4058	0.9984	0.872175
13	chr13.21471569	21471569	0.7822	0.7715	0.7715	na	0.983387
13	chr13.21669700	21669700	0.2697	0.9984	0.9984	na	0.749989
13	chr13.22066653	22066653	0.02652	0.03328	0.1491	0.9989	0.0341365
13	chr13.22166289	22166289	0.9553	0.9509	0.9509	na	0.797541
13	chr13.22293027	22293027	0.144	0.9979	0.9979	na	0.337222
13	chr13.22296211	22296211	0.02932	0.04858	0.1655	0.05398	0.51995
13	chr13.22316231	22316231	0.4517	0.3695	0.4977	0.9989	0.765516
13	chr13.22318562	22318562	0.4111	0.3761	0.402	0.9994	0.957221
13	chr13.22364681	22364681	0.3592	0.3183	0.3375	0.9994	0.967324
13	chr13.22430767	22430767	0.3592	0.3526	0.402	0.9991	0.550895
13	chr13.22431000	22431000	0.3592	0.3526	0.402	0.9991	0.550895
13	chr13.22580668	22580668	0.7175	0.7396	0.8299	0.9994	na
13	chr13.22946895	22946895	0.008313	0.02753	0.1491	0.01753	0.347534
13	chr13.23069966	23069966	0.6877	0.6708	0.667	0.8316	0.771238
13	chr13.23182141	23182141	0.7329	0.7404	0.7788	0.7912	0.848308
13	chr13.23301453	23301453	0.1051	0.1076	0.1176	0.9987	0.502573
13	chr13.23351114	23351114	0.9261	0.9205	0.5666	0.6617	0.725186
13	chr13.23351212	23351212	0.9261	0.9205	0.5666	0.6617	0.725186
13	chr13.23360245	23360245	0.02513	0.05112	0.01743	0.4132	0.261468
13	chr13.23360283	23360283	0.1685	0.9981	0.9981	na	0.360113
13	chr13.23505245	23505245	0.7646	0.7599	0.8408	0.9994	0.754523
13	chr13.23513324	23513324	0.5693	0.5887	0.8027	0.411	0.546199
13	chr13.23516316	23516316	0.02691	0.9969	0.9973	0.9989	na
13	chr13.23524636	23524636	0.5874	0.5666	0.5666	na	0.944359
13	chr13.23624093	23624093	0.6522	0.663	0.909	0.411	0.55558
13	chr13.23702481	23702481	0.1756	0.1844	0.06896	0.9565	0.405157
13	chr13.23702739	23702739	0.5277	0.5175	0.6811	0.9989	0.9901
13	chr13.23706374	23706374	0.03576	0.07294	0.2303	0.04986	0.286167
13	chr13.23709760	23709760	0.1685	0.9981	0.9981	na	0.360113
13	chr13.23782655	23782655	0.5277	0.5175	0.6811	0.9989	0.9901
13	chr13.23803789	23803789	0.2429	0.2502	0.2525	0.9994	0.482913
13	chr13.23872708	23872708	0.4798	0.4465	0.933	0.9983	0.872904
13	chr13.23983177	23983177	0.7036	0.6923	0.9849	0.9987	0.726592
13	chr13.23986512	23986512	0.7968	0.7912	0.7912	na	0.739034
13	chr13.24038744	24038744	0.2826	0.394	0.4843	0.9987	0.489692
13	chr13.24101510	24101510	0.01165	0.03269	0.09233	0.05398	0.306071
13	chr13.24256833	24256833	0.2177	0.9982	0.9982	na	0.377139
13	chr13.24257087	24257087	0.01306	0.03328	0.1021	0.04986	0.306154
13	chr13.24309405	24309405	0.1246	0.1947	0.2804	0.9983	0.569375
13	chr13.24310300	24310300	0.144	0.9979	0.9979	na	0.356357
13	chr13.24466664	24466664	0.7983	0.7833	0.7833	na	0.879883
13	chr13.24523553	24523553	0.1095	0.1532	0.1491	0.9989	0.438921
13	chr13.24523942	24523942	0.1095	0.1532	0.1491	0.9989	0.438921
13	chr13.24570559	24570559	0.08034	0.1088	0.06754	0.4132	0.399303
13	chr13.24616658	24616658	0.07898	0.1155	0.3748	0.08148	0.399392
13	chr13.24633117	24633117	0.1685	0.9981	0.9981	na	0.36618
13	chr13.24655283	24655283	0.1685	0.9981	0.9981	na	0.36618
13	chr13.24691961	24691961	0.3504	0.3069	0.1312	0.7912	0.5571
13	chr13.24715679	24715679	0.1176	0.1476	0.09593	0.4843	0.399999
13	chr13.24759779	24759779	0.144	0.9979	0.9979	na	0.357041
13	chr13.24770613	24770613	0.5086	0.4689	0.2242	0.6071	0.585725
13	chr13.24770924	24770924	0.5086	0.4689	0.2242	0.6071	0.585725
13	chr13.24771201	24771201	0.5086	0.4689	0.2242	0.6071	0.585725
13	chr13.24810428	24810428	0.2061	0.2119	0.09095	0.9991	0.470339
13	chr13.25025789	25025789	0.8889	0.8821	0.909	0.6071	0.689309
13	chr13.25029726	25029726	0.9195	0.9206	0.8882	1	0.730687
13	chr13.25173629	25173629	0.1969	0.9982	0.9982	na	0.369717
13	chr13.25603195	25603195	0.5603	0.5551	0.6497	0.9991	0.94711
13	chr13.25675393	25675393	0.3264	0.3096	0.8122	0.9981	0.700354
13	chr13.25738668	25738668	0.1762	0.1453	0.5666	0.08221	0.299082
13	chr13.25885440	25885440	0.2081	0.162	0.6617	0.08221	0.302023
13	chr13.26352563	26352563	0.04587	0.9972	0.9974	0.9994	na
13	chr13.26382854	26382854	0.1762	0.1453	0.5666	0.08221	0.299082
13	chr13.26429354	26429354	0.1762	0.1453	0.5666	0.08221	0.419037
13	chr13.26429577	26429577	0.1762	0.1453	0.5666	0.08221	0.419037
13	chr13.26516372	26516372	0.5385	0.493	0.3214	0.9565	0.773943
13	chr13.26516538	26516538	0.5385	0.493	0.3214	0.9565	0.773943
13	chr13.27042984	27042984	0.5548	0.5715	0.8323	0.9987	0.94221
13	chr13.27266469	27266469	0.106	0.07702	0.09593	0.9986	0.471347
13	chr13.27353940	27353940	0.3281	0.2985	0.2985	na	0.826797
13	chr13.27374902	27374902	0.9668	0.9641	0.554	0.9987	0.57877
13	chr13.27379540	27379540	0.1209	0.1247	0.9974	0.9565	0.416371
13	chr13.27538518	27538518	0.1209	0.1247	0.9974	0.9565	0.416371
13	chr13.27542046	27542046	0.1209	0.1247	0.9974	0.9565	0.416371
13	chr13.27549570	27549570	0.1209	0.1247	0.9974	0.9565	0.416371
13	chr13.27608420	27608420	0.05285	0.06616	0.9977	0.1803	0.417339
13	chr13.27766784	27766784	0.2081	0.2284	0.9977	0.8122	na
13	chr13.27770581	27770581	0.5744	0.5894	0.9975	0.9981	0.695004
13	chr13.27774136	27774136	0.5744	0.5894	0.9975	0.9981	0.695004
13	chr13.27776591	27776591	0.144	0.9979	0.9981	0.9994	na
13	chr13.27836637	27836637	0.6971	0.7168	0.9534	0.9987	0.68357
13	chr13.27866647	27866647	0.7329	0.7114	0.402	0.9989	0.867065
13	chr13.27892242	27892242	0.9883	0.9886	0.5884	0.9987	0.725884
13	chr13.27892599	27892599	0.3627	0.2979	0.348	0.9991	0.673624
13	chr13.28110566	28110566	0.0333	0.04516	0.9976	0.1256	0.34258
13	chr13.28235197	28235197	0.02714	0.01977	0.01743	0.9986	0.285246
13	chr13.28310857	28310857	0.2483	0.2531	0.3767	0.9986	0.952955
13	chr13.28338472	28338472	0.2437	0.2733	0.4132	0.3214	0.49134
13	chr13.28342235	28342235	0.5924	0.6089	0.8804	0.9987	0.793739
13	chr13.28511568	28511568	0.7761	0.7823	0.5884	0.7912	0.94155
13	chr13.28665470	28665470	0.02694	0.02911	0.02911	na	0.433003
13	chr13.28682191	28682191	0.02694	0.02911	0.02911	na	0.433003
13	chr13.28686494	28686494	0.4798	0.49	0.4977	0.6617	0.776142
13	chr13.28717537	28717537	0.6533	0.6577	0.75	0.6827	0.845144
13	chr13.28751532	28751532	0.5277	0.4587	0.5016	0.9994	0.459823
13	chr13.28763089	28763089	0.4248	0.4472	0.4977	0.5666	0.991202
13	chr13.28797080	28797080	0.0005122	0.006311	0.006965	0.9992	0.0885361
13	chr13.28806450	28806450	0.3382	0.3634	0.2985	0.6886	0.965116
13	chr13.28869878	28869878	0.144	0.9979	0.9981	0.9994	na
13	chr13.28933272	28933272	0.1762	0.1871	0.4132	0.1803	0.474647
13	chr13.29007871	29007871	0.3803	0.3969	0.4132	0.9994	0.904391
13	chr13.29010987	29010987	0.4248	0.4271	0.4058	0.6617	0.995554
13	chr13.29045106	29045106	0.4798	0.49	0.4977	0.6617	0.996009
13	chr13.29091166	29091166	0.3166	0.9986	0.9986	na	0.404528
13	chr13.29156901	29156901	0.5277	0.5407	0.7788	0.9987	0.994576
13	chr13.29195673	29195673	0.1685	0.998	0.9982	0.9994	na
13	chr13.29200673	29200673	0.444	0.4885	0.2459	0.9991	0.601274
13	chr13.29236950	29236950	0.6344	0.6542	0.4058	0.9991	0.743092
13	chr13.29240732	29240732	0.6344	0.6542	0.4058	0.9991	0.743092
13	chr13.29445007	29445007	0.5086	0.5343	0.4213	0.8982	0.990854
13	chr13.29448385	29448385	0.5109	0.5517	0.1786	0.5666	0.861922
13	chr13.29449351	29449351	0.6347	0.634	0.4213	0.7912	0.868191
13	chr13.29574105	29574105	0.01498	0.02598	0.05109	0.9992	na
13	chr13.29695077	29695077	0.06111	0.08168	0.09095	0.9984	0.314547
13	chr13.29698321	29698321	0.02036	0.05405	0.04325	0.9984	0.271925
13	chr13.29698337	29698337	0.3335	0.3293	0.1021	0.9987	0.534369
13	chr13.29838835	29838835	0.5693	0.5363	0.4213	0.9994	0.659117
13	chr13.29868409	29868409	0.5874	0.6094	0.6617	0.9994	0.902374
13	chr13.29877921	29877921	0.8889	0.8935	0.8804	0.9565	0.766181
13	chr13.29939257	29939257	0.5693	0.5363	0.4213	0.9994	0.659117
13	chr13.29960097	29960097	0.1112	0.1008	0.402	0.04244	0.580383
13	chr13.29972238	29972238	0.0316	0.04012	0.2128	0.02779	0.43936
13	chr13.29992635	29992635	0.3803	0.3969	0.4132	0.9994	0.893502
13	chr13.30070409	30070409	0.7365	0.7052	0.5884	0.9994	0.891326
13	chr13.30109643	30109643	0.3939	0.4206	0.554	0.4439	0.53228
13	chr13.30130751	30130751	0.8273	0.8422	0.8408	0.411	0.69588
13	chr13.30194063	30194063	0.7601	0.742	0.8122	0.7715	0.766431
13	chr13.30311345	30311345	0.9553	0.959	0.8122	0.9991	0.733129
13	chr13.30314200	30314200	0.7601	0.742	0.8122	0.7715	0.766431
13	chr13.30512880	30512880	0.5086	0.4843	0.4843	na	0.986411
13	chr13.30700736	30700736	0.5693	0.5648	0.348	0.9991	0.922225
13	chr13.30752573	30752573	0.5693	0.5648	0.348	0.9991	0.922225
13	chr13.30848866	30848866	0.2121	0.1831	0.3517	0.2279	0.60342
13	chr13.30849464	30849464	0.2121	0.1831	0.3517	0.2279	0.60342
13	chr13.30918701	30918701	0.03732	0.06138	0.04325	0.6071	0.616357
13	chr13.31034068	31034068	0.6516	0.6647	0.4741	0.8982	0.784302
13	chr13.31063498	31063498	0.6516	0.6647	0.4741	0.8982	0.784302
13	chr13.31063558	31063558	0.7072	0.6886	0.6886	na	0.763034
13	chr13.31120503	31120503	0.2052	0.2432	0.4213	0.9983	0.942799
13	chr13.31154106	31154106	0.4609	0.5047	0.33	0.9994	0.76931
13	chr13.31154610	31154610	0.4609	0.5047	0.33	0.9994	0.76931
13	chr13.31300647	31300647	0.1315	0.1256	0.1256	na	0.432569
13	chr13.31307951	31307951	0.1781	0.1798	0.1786	0.9994	0.417737
13	chr13.31338605	31338605	0.6971	0.7012	0.9383	0.9989	0.810404
13	chr13.31416839	31416839	0.6007	0.5449	0.933	0.9986	0.792996
13	chr13.31416949	31416949	0.6007	0.5449	0.933	0.9986	0.792996
13	chr13.31451016	31451016	0.9586	0.9587	0.8196	0.9991	0.760793
13	chr13.31635941	31635941	0.7351	0.7231	0.7375	0.9984	0.864482
13	chr13.31661380	31661380	0.1613	0.2487	0.1312	0.7912	0.550478
13	chr13.31661974	31661974	0.1613	0.2487	0.1312	0.7912	0.550478
13	chr13.31854826	31854826	0.444	0.4058	0.4058	na	0.816217
13	chr13.31854953	31854953	0.444	0.4058	0.4058	na	0.816217
13	chr13.31855118	31855118	0.4712	0.4318	0.4318	na	0.815396
13	chr13.31871959	31871959	0.3166	0.9986	0.9986	na	0.880102
13	chr13.32076887	32076887	0.3592	0.3526	0.402	0.9991	0.843984
13	chr13.32093799	32093799	0.3592	0.3526	0.402	0.9991	0.843984
13	chr13.32097597	32097597	0.6664	0.6762	0.6977	0.7715	0.875617
13	chr13.32133182	32133182	0.2013	0.2285	0.2804	0.9987	0.431862
13	chr13.32168418	32168418	0.603	0.5874	0.6419	0.9994	0.947223
13	chr13.32186309	32186309	0.9215	0.9224	0.6977	0.9991	0.806091
13	chr13.32211221	32211221	0.7351	0.736	0.6977	0.8982	na
13	chr13.32250963	32250963	0.9561	0.9484	0.5955	0.411	0.867412
13	chr13.32330586	32330586	0.6407	0.6471	0.8408	0.5647	0.926217
13	chr13.32370040	32370040	0.662	0.6427	0.7788	0.9991	0.793343
13	chr13.32373708	32373708	0.5326	0.541	0.6419	0.9991	0.78507
13	chr13.32377513	32377513	0.5326	0.541	0.6419	0.9991	0.78507
13	chr13.32450572	32450572	0.8066	0.8185	0.348	0.4439	0.822622
13	chr13.32573252	32573252	0.5924	0.5885	0.7788	0.9989	0.668146
13	chr13.32578805	32578805	0.5924	0.5885	0.7788	0.9989	0.668146
13	chr13.32584989	32584989	0.9872	0.9871	0.8027	0.9991	0.921286
13	chr13.32666200	32666200	0.4111	0.4395	0.554	0.9989	0.522152
13	chr13.32671716	32671716	0.3504	0.277	0.4058	0.9987	0.70879
13	chr13.32815725	32815725	0.9746	0.9771	0.7185	0.7122	0.735063
13	chr13.32833286	32833286	0.3171	0.2762	0.348	0.9989	0.985138
13	chr13.33005383	33005383	0.3281	0.2985	0.2985	na	0.908173
13	chr13.33024429	33024429	0.1911	0.1661	0.2804	0.2265	0.891931
13	chr13.33147083	33147083	0.2303	0.9983	0.9983	na	0.768642
13	chr13.33161281	33161281	0.8424	0.8365	0.8365	na	0.960931
13	chr13.33283285	33283285	0.7968	0.7912	0.7912	na	0.75316
13	chr13.33284596	33284596	0.8563	0.8408	0.8408	na	0.843906
13	chr13.33299329	33299329	0.0333	0.03574	0.9977	0.08221	0.499975
13	chr13.33345132	33345132	0.4609	0.4439	0.4439	na	0.531499
13	chr13.33366020	33366020	0.02344	0.03305	0.01983	0.9994	0.411114
13	chr13.33492184	33492184	0.444	0.4522	0.3214	0.9994	0.703688
13	chr13.33534267	33534267	0.3166	0.9986	0.9986	na	0.745406
13	chr13.33542469	33542469	0.3397	0.33	0.33	na	0.528395
13	chr13.33583833	33583833	0.7971	0.7876	0.7375	0.9565	0.781773
13	chr13.33655850	33655850	0.05442	0.9974	0.9974	na	0.575448
13	chr13.33730497	33730497	0.5744	0.5532	0.3517	0.8982	0.93144
13	chr13.33737981	33737981	0.2757	0.2278	0.2823	0.9989	0.977136
13	chr13.33740289	33740289	0.3389	0.3247	0.6977	0.9992	0.840188
13	chr13.33741107	33741107	0.7095	0.6793	0.4843	0.8982	0.911839
13	chr13.33899045	33899045	0.1969	0.9982	0.9982	na	0.719465
13	chr13.33901381	33901381	0.8889	0.8883	0.9849	0.7912	0.915541
13	chr13.33955335	33955335	0.06601	0.06997	0.9975	0.33	0.492459
13	chr13.33970004	33970004	0.3803	0.4361	0.4843	0.9991	0.963917
13	chr13.34095565	34095565	0.5874	0.6094	0.6617	0.9994	0.974879
13	chr13.34112610	34112610	0.9553	0.959	0.8122	0.9991	0.968607
13	chr13.34112871	34112871	0.9553	0.959	0.8122	0.9991	0.968607
13	chr13.34113007	34113007	0.9553	0.959	0.8122	0.9991	0.968607
13	chr13.34118128	34118128	0.7761	0.7921	0.6811	0.9565	0.816277
13	chr13.34176826	34176826	0.2303	0.9983	0.9983	na	0.728265
13	chr13.34231413	34231413	0.399	0.3909	0.6977	0.9984	0.759287
13	chr13.34517183	34517183	0.5381	0.4977	0.4977	na	0.713158
13	chr13.34520794	34520794	0.1049	0.9977	0.9978	0.9994	na
13	chr13.34527706	34527706	0.1315	0.1256	0.1256	na	0.523023
13	chr13.34589910	34589910	0.5326	0.541	0.6419	0.9991	0.938973
13	chr13.34612332	34612332	0.2061	0.2395	0.8027	0.04244	0.600237
13	chr13.34623648	34623648	0.2267	0.2279	0.2279	na	0.640191
13	chr13.34652864	34652864	0.5818	0.6037	0.9849	0.33	0.677621
13	chr13.34678545	34678545	0.5086	0.4937	0.8027	0.9986	0.630178
13	chr13.34894181	34894181	0.6344	0.6542	0.4058	0.9991	0.797796
13	chr13.34898546	34898546	0.04991	0.08273	0.03195	0.5241	na
13	chr13.34963718	34963718	0.7968	0.7912	0.7912	na	0.99421
13	chr13.34984280	34984280	0.5146	0.5281	0.9849	0.2279	0.883605
13	chr13.35039979	35039979	0.2267	0.2279	0.2279	na	0.640191
13	chr13.35047741	35047741	0.9215	0.9224	0.6977	0.9991	0.80641
13	chr13.35171447	35171447	0.6007	0.5683	0.4058	0.9565	0.74308
13	chr13.35175037	35175037	0.5874	0.6094	0.6617	0.9994	0.996749
13	chr13.35179012	35179012	0.8314	0.813	0.8122	0.8982	0.796771
13	chr13.35329450	35329450	0.9581	0.963	0.7912	0.9994	na
13	chr13.35404639	35404639	0.9553	0.9555	0.933	0.9994	0.971861
13	chr13.35511824	35511824	0.08213	0.07852	0.3517	0.04986	0.501762
13	chr13.35606801	35606801	0.1685	0.998	0.9983	0.9991	na
13	chr13.35652481	35652481	0.05442	0.9973	0.9975	0.9994	na
13	chr13.35793521	35793521	0.3504	0.3337	0.1739	0.9565	0.547318
13	chr13.35814914	35814914	0.3803	0.3969	0.4132	0.9994	na
13	chr13.35860491	35860491	0.4649	0.4194	0.63	0.9987	0.926228
13	chr13.35977654	35977654	0.5874	0.5666	0.5666	na	0.976605
13	chr13.35978166	35978166	0.5672	0.5455	0.5455	na	0.975951
13	chr13.36166531	36166531	0.9553	0.9509	0.9509	na	0.896686
13	chr13.36239587	36239587	0.5277	0.5175	0.6811	0.9989	0.956684
13	chr13.36285497	36285497	0.1478	0.1497	0.4132	0.1256	0.749662
13	chr13.36295239	36295239	0.8563	0.855	0.9509	0.9994	0.996614
13	chr13.36300987	36300987	0.8563	0.855	0.9509	0.9994	0.996614
13	chr13.36313914	36313914	0.8563	0.855	0.9509	0.9994	0.996614
13	chr13.36352630	36352630	0.05077	0.05133	0.08356	0.2265	0.640762
13	chr13.36405656	36405656	0.139	0.1182	0.1491	0.411	0.579465
13	chr13.36446452	36446452	0.139	0.1182	0.1491	0.411	0.579465
13	chr13.36466378	36466378	0.341	0.3342	0.2128	0.9565	0.597728
13	chr13.36530517	36530517	0.09782	0.125	0.1491	0.33	na
13	chr13.36670107	36670107	0.1723	0.1929	0.2303	0.9987	0.855751
13	chr13.36678640	36678640	0.399	0.3654	0.5955	0.9986	0.728525
13	chr13.36701883	36701883	0.4609	0.4439	0.4439	na	na
13	chr13.36793900	36793900	0.8994	0.9038	0.8027	0.9989	0.758993
13	chr13.36796534	36796534	0.8994	0.9038	0.8027	0.9989	0.758993
13	chr13.36834026	36834026	0.7036	0.6923	0.9849	0.9987	0.752416
13	chr13.36899557	36899557	0.5277	0.4904	0.5884	0.9991	0.717354
13	chr13.37203301	37203301	0.3127	0.3004	0.3375	0.9991	0.874469
13	chr13.37244934	37244934	0.7329	0.6928	0.4741	0.9991	0.61334
13	chr13.37312314	37312314	0.7329	0.6928	0.4741	0.9991	0.61334
13	chr13.37312387	37312387	0.7329	0.6928	0.4741	0.9991	0.61334
13	chr13.37332637	37332637	0.8107	0.803	0.402	0.9987	0.984685
13	chr13.37332976	37332976	0.8107	0.803	0.402	0.9987	0.984685
13	chr13.37335117	37335117	0.5697	0.5626	0.909	0.9986	0.655326
13	chr13.37373608	37373608	0.8107	0.803	0.402	0.9987	0.984685
13	chr13.37389585	37389585	0.4505	0.4276	0.1491	0.9987	0.911219
13	chr13.37446185	37446185	0.5697	0.5626	0.909	0.9986	0.655326
13	chr13.37634702	37634702	0.4506	0.4672	0.6419	0.4439	0.575129
13	chr13.37643541	37643541	0.9385	0.9395	0.8122	0.9994	0.639616
13	chr13.37659674	37659674	0.9642	0.9573	0.9383	0.9994	0.712118
13	chr13.37707158	37707158	0.8519	0.8189	0.909	0.9994	0.729755
13	chr13.37735216	37735216	0.8314	0.7709	0.7715	0.9987	0.935372
13	chr13.37771564	37771564	0.3939	0.3217	0.9976	0.9987	0.85921
13	chr13.37771822	37771822	0.5109	0.418	0.9978	0.9987	0.865023
13	chr13.37864438	37864438	0.0173	0.03686	0.03687	0.9981	0.355555
13	chr13.37873222	37873222	0.0173	0.03686	0.03687	0.9981	0.355555
13	chr13.37978941	37978941	0.02227	0.0406	0.04094	0.9982	0.356602
13	chr13.38012065	38012065	0.1969	0.9982	0.9982	na	na
13	chr13.38030658	38030658	0.0173	0.03686	0.03687	0.9981	0.355555
13	chr13.38118834	38118834	0.02176	0.04752	0.05109	0.9981	0.706346
13	chr13.38387299	38387299	0.01247	0.9966	0.9969	0.9989	na
13	chr13.38427819	38427819	0.01849	0.9968	0.997	0.9991	na
13	chr13.38428315	38428315	0.01247	0.9966	0.9969	0.9989	na
13	chr13.38445811	38445811	0.5847	0.5647	0.5647	na	0.71714
13	chr13.38450075	38450075	0.7329	0.7114	0.402	0.9989	0.587844
13	chr13.38490331	38490331	0.1969	0.9982	0.9982	na	na
13	chr13.38515179	38515179	0.7329	0.7114	0.402	0.9989	0.587844
13	chr13.38518390	38518390	0.5042	0.5123	0.6074	0.9991	0.92998
13	chr13.38534765	38534765	0.2267	0.2279	0.2279	na	0.685231
13	chr13.38534963	38534963	0.7329	0.7114	0.402	0.9989	0.587844
13	chr13.38538682	38538682	0.4506	0.3671	0.9977	0.9987	0.53073
13	chr13.38659638	38659638	0.5385	0.5368	0.8408	0.9982	0.816782
13	chr13.38709933	38709933	0.7329	0.7114	0.402	0.9989	0.587844
13	chr13.38803323	38803323	0.7329	0.7114	0.402	0.9989	0.587844
13	chr13.38910323	38910323	0.144	0.9979	0.9981	0.9994	na
13	chr13.39104982	39104982	0.5385	0.5368	0.8408	0.9982	0.816782
13	chr13.39154679	39154679	0.3736	0.3885	0.9509	0.9979	0.810535
13	chr13.39154899	39154899	0.7804	0.775	0.9977	0.9981	0.992098
13	chr13.39157938	39157938	0.7804	0.775	0.9977	0.9981	0.992098
13	chr13.39163189	39163189	0.7804	0.775	0.9977	0.9981	0.992098
13	chr13.39177985	39177985	0.7804	0.775	0.9977	0.9981	0.992098
13	chr13.39179271	39179271	0.9715	0.97	0.7621	0.9989	na
13	chr13.39215256	39215256	0.5385	0.5368	0.8408	0.9982	0.816782
13	chr13.39491095	39491095	0.7329	0.7114	0.402	0.9989	0.587844
13	chr13.39518404	39518404	0.2921	0.2168	0.9975	0.9989	0.843293
13	chr13.39518755	39518755	0.7329	0.7114	0.402	0.9989	0.587844
13	chr13.39518789	39518789	0.7329	0.7114	0.402	0.9989	0.587844
13	chr13.39572710	39572710	0.4688	0.4728	0.554	0.9991	0.558476
13	chr13.39573291	39573291	0.2921	0.2168	0.9975	0.9989	0.843293
13	chr13.39657064	39657064	0.9668	0.966	0.4741	0.9986	0.90698
13	chr13.39672448	39672448	0.9561	0.9565	0.4741	0.9984	0.903684
13	chr13.39776251	39776251	0.1762	0.1226	0.9981	0.33	0.899251
13	chr13.39809726	39809726	0.9432	0.9425	0.4419	0.9986	0.909267
13	chr13.39816383	39816383	1	1	0.7205	0.9989	0.88861
13	chr13.39892136	39892136	0.7329	0.7114	0.402	0.9989	0.587844
13	chr13.39934602	39934602	0.2437	0.2733	0.933	0.9977	0.803295
13	chr13.40038409	40038409	0.3756	0.2811	0.2811	na	0.520256
13	chr13.40040292	40040292	0.3939	0.3766	0.9975	0.9984	0.899395
13	chr13.40046559	40046559	0.8889	0.8883	0.402	0.9986	0.770684
13	chr13.40149117	40149117	0.2341	0.2407	0.2804	0.9989	0.551385
13	chr13.40172933	40172933	0.5326	0.541	0.6419	0.9991	na
13	chr13.40469638	40469638	0.2341	0.2407	0.2804	0.9989	0.551385
13	chr13.40478806	40478806	0.2341	0.2407	0.2804	0.9989	0.551385
13	chr13.40497901	40497901	0.2697	0.9984	0.9984	na	0.781047
13	chr13.40505245	40505245	0.3592	0.383	0.4741	0.9989	0.940183
13	chr13.40773391	40773391	0.06437	0.9974	0.9975	0.9994	na
13	chr13.40775412	40775412	0.1292	0.1797	0.1786	0.9989	0.451632
13	chr13.40821697	40821697	0.1292	0.1797	0.1786	0.9989	0.451632
13	chr13.40834649	40834649	0.7971	0.7876	0.2525	0.9984	0.6842
13	chr13.40838281	40838281	0.1969	0.9981	0.9983	0.9994	na
13	chr13.40864887	40864887	0.1969	0.9982	0.9982	na	0.397114
13	chr13.40982922	40982922	0.08397	0.1426	0.1372	0.9987	0.438902
13	chr13.41045539	41045539	0.7968	0.7912	0.7912	na	0.847989
13	chr13.41049706	41049706	0.2013	0.253	0.3375	0.9986	0.54635
13	chr13.41083207	41083207	0.1969	0.9981	0.9983	0.9994	na
13	chr13.41091831	41091831	0.4111	0.465	0.6419	0.9987	0.927652
13	chr13.41131181	41131181	0.8563	0.8661	0.933	0.9991	0.882867
13	chr13.41421065	41421065	0.3127	0.3826	0.554	0.9986	0.957148
13	chr13.41598266	41598266	0.8716	0.8626	0.8408	0.9565	0.903426
13	chr13.41613568	41613568	0.9045	0.906	0.8408	0.6617	0.877823
13	chr13.41677598	41677598	0.8994	0.888	0.7027	0.9987	0.687393
13	chr13.41854652	41854652	0.6499	0.6638	0.8059	0.9991	0.744091
13	chr13.41893054	41893054	0.5326	0.5666	0.7375	0.9989	0.87717
13	chr13.41914786	41914786	0.2697	0.9984	0.9986	0.9994	na
13	chr13.41943434	41943434	0.2697	0.9984	0.9984	na	0.781047
13	chr13.41943528	41943528	0.07594	0.9975	0.9976	0.9994	na
13	chr13.42107536	42107536	0.05238	0.08563	0.1786	0.1256	0.601731
13	chr13.42125751	42125751	0.04838	0.08668	0.2426	0.07754	0.606752
13	chr13.42147567	42147567	0.5385	0.5549	0.5955	0.6617	0.658971
13	chr13.42150132	42150132	0.5385	0.5549	0.5955	0.6617	0.658971
13	chr13.42168339	42168339	0.1969	0.9982	0.9982	na	0.768315
13	chr13.42210951	42210951	0.5385	0.5549	0.5955	0.6617	0.658971
13	chr13.42229499	42229499	0.1762	0.2241	0.2985	0.3214	0.648512
13	chr13.42229549	42229549	0.4248	0.4472	0.4977	0.5666	0.653154
13	chr13.42235978	42235978	0.5385	0.5549	0.5955	0.6617	0.658971
13	chr13.42239779	42239779	0.07594	0.9975	0.9976	0.9994	na
13	chr13.42247167	42247167	0.5385	0.5549	0.5955	0.6617	0.658971
13	chr13.42285668	42285668	0.1969	0.9981	0.9983	0.9994	na
13	chr13.42316283	42316283	0.5541	0.5789	0.6667	0.6177	0.662305
13	chr13.42335152	42335152	0.5385	0.5549	0.5955	0.6617	0.658971
13	chr13.42407333	42407333	0.5385	0.5549	0.5955	0.6617	0.658971
13	chr13.42451415	42451415	0.5385	0.5549	0.5955	0.6617	0.658971
13	chr13.42462353	42462353	0.5385	0.5549	0.5955	0.6617	0.658971
13	chr13.42473683	42473683	0.05238	0.08563	0.1786	0.1256	0.601731
13	chr13.42481865	42481865	0.07594	0.9975	0.9976	0.9994	na
13	chr13.42556495	42556495	0.2697	0.9984	0.9984	na	0.781047
